# Supplementary material for: Assessment of Common Oral Behaviors in Patients with Temporomandibular Joint Disorders and Their Relationship to Psychosocial Factors
Source: Dent J (Basel). 2025 Oct 20;13(10):480. doi: 10.3390/dj13100480 (PMC12564427; doi:10.3390/dj13100480)
Supplement: Supplementary file 1 [file dentistry-13-00480-s001.zip]

Archive with 1 entries (1 files):
- dentistry-3830492-supplementary.pdf
